# Supplementary material for: Effects of 17β-Estradiol Treatment on Metabolic Function and Aortic Relaxation in Castrated Male Rats
Source: Int J Mol Sci. 2025 Sep 12;26(18):8885. doi: 10.3390/ijms26188885 (PMC12469970; doi:10.3390/ijms26188885)
Supplement: Supplementary file 1 [file ijms-26-08885-s001.zip]

Archive with 1 entries (1 files):
- ijms-3837989-supplementary.pdf
